# Supplementary material for: Dose-Dependent Genetic Resistance to Azole Fungicides Found in the Apple Scab Pathogen
Source: J Fungi (Basel). 2023 Nov 24;9(12):1136. doi: 10.3390/jof9121136 (PMC10744243; doi:10.3390/jof9121136)
Supplement: Supplementary file 1 [file jof-09-01136-s001.zip]

Archive with 2 entries (2 files):
- Table S1.xlsx
- Tables S2-4.pdf
