# Supplementary material for: Dose-Dependent Genetic Resistance to Azole Fungicides Found in the Apple Scab Pathogen
Source: J Fungi (Basel). 2023 Nov 24;9(12):1136. doi: 10.3390/jof9121136 (PMC10744243; doi:10.3390/jof9121136)
Supplement: Supplementary file 1 [file jof-09-01136-s001.zip › Table S1.xlsx]

## Sheet: Sheet1
Table S1. Estimated ED10, ED50, and ED90 values for each strain: Untransformed estimates of ED10, ED50, and ED90 (effective dose required for a 10, 50, and 90% reduction in growth respectively) are recorded, along with corresponding standard errors and upper and lower limits.
Isolate	EstimateED10	StdError_10	Lower_10	Upper_10	EstimateED50	StdError_50	Lower_50	Upper_50	EstimateED90	StdError_90	Lower_90	Upper_90
RS2	0.114268	0.0210318	0.0628051	0.165731	0.368891	0.0359936	0.280817	0.456964	1.19089	0.115942	0.907185	1.47459
RS3	0.0174205	0.00725697	0.00026054	0.0345805	0.105039	0.0145388	0.0706603	0.139418	0.633345	0.313763	-0.108586	1.37528
RS11	0.0179091	0.0313115	-0.0561309	0.0919491	0.0957838	0.0669731	-0.0625825	0.25415	0.512283	1.48715	-3.00427	4.02883
RS12	0.120166	0.0274108	0.0569568	0.183376	0.612365	0.0573383	0.480142	0.744587	3.1206	0.513613	1.9362	4.30499
RS14	0.00580772	0.00371941	-0.00451902	0.0161345	0.0280888	0.011115	-0.00277135	0.0589489	0.13585	0.0970734	-0.133669	0.405369
RS16	0.0102223	0.00535502	-0.00288093	0.0233256	0.0548123	0.0116064	0.0264124	0.0832122	0.293904	0.118281	0.00448121	0.583327
RS17	0.0357764	0.0116976	0.00880163	0.0627511	0.125107	0.0150085	0.0904971	0.159716	0.437486	0.218013	-0.0652532	0.940226
RS21	0.0631259	0.34276	-0.888528	1.01478	0.0968598	0.0376758	-0.00774486	0.201465	0.148621	0.695258	-1.78173	2.07897
RS29	0.0714821	0.225714	-0.508734	0.651699	0.11416	0.142464	-0.252054	0.480375	0.182319	1.02969	-2.46459	2.82923
RS31	0.0361931	0.0309136	-0.0350939	0.10748	0.110186	0.0190253	0.0663139	0.154059	0.335452	0.374509	-0.528168	1.19907
RS33	0.409128	0.306311	-0.315183	1.13344	0.835879	0.135538	0.515383	1.15637	1.70776	0.799087	-0.181779	3.5973
RS37	0.0271901	0.0550013	-0.107393	0.161773	0.0695662	0.0400357	-0.0283975	0.16753	0.177986	0.16698	-0.230599	0.586571
RS38	0.0628641	0.311866	-0.656301	0.782029	0.0915995	0.0862284	-0.107243	0.290443	0.13347	0.412003	-0.81661	1.08355
RS40	0.0767196	0.235309	-0.499061	0.6525	0.116255	0.20283	-0.380052	0.612562	0.176164	1.15429	-2.64827	3.0006
RS41	0.0274624	0.0277297	-0.0495276	0.104452	0.287898	0.151303	-0.132185	0.707982	3.01815	4.04076	-8.20079	14.2371
RS42	0.137882	0.039656	0.0464354	0.229329	0.823683	0.0891718	0.618052	1.02931	4.92052	1.17884	2.20211	7.63894
RS43	0.070487	0.023203	0.0169807	0.123993	0.413596	0.0729688	0.24533	0.581863	2.42686	0.65068	0.926389	3.92733
RS48	0.526996	0.141478	0.200748	0.853245	1.69257	0.208528	1.21171	2.17344	5.43611	1.52802	1.9125	8.95971
RS49	0.141697	0.0424622	0.0437795	0.239615	0.56511	0.0690288	0.40593	0.724291	2.25374	0.413139	1.30105	3.20644
RS58	0.00111476	0.00269364	-0.00547634	0.00770587	0.0740436	0.0753151	-0.110246	0.258333	4.91804	7.9749	-14.5958	24.4319
RS60	0.00179701	0.00101518	-0.000812587	0.0044066	0.0159467	0.00357323	0.00676144	0.025132	0.141512	0.080048	-0.0642583	0.347282
RS70	0.0038176	0.00983174	-0.0202398	0.027875	0.168168	0.165498	-0.23679	0.573127	7.40797	15.444	-30.3822	45.1981
RS77	0.0600264	0.0115887	0.0333029	0.08675	0.22706	0.0316506	0.154073	0.300046	0.85889	0.252772	0.275997	1.44178
RS78	0.0176519	0.00528184	0.00547191	0.0298318	0.132748	0.018376	0.090373	0.175123	0.998311	0.340274	0.213638	1.78298
RS79	8.06464e-05	0.000195779	-0.000382298	0.000543591	0.0257879	0.0217748	-0.0257013	0.0772771	8.24606	13.4145	-23.4742	39.9663
RS82	0.894441	0.260434	0.278612	1.51027	2.62984	0.337078	1.83278	3.42691	7.73229	1.86921	3.31232	12.1523
RS85	0.041518	0.0154473	0.00499098	0.0780449	0.272626	0.0568909	0.138101	0.407152	1.79019	0.833461	-0.18063	3.76101
RS101	0.300661	0.306287	-0.423592	1.02491	0.639261	0.242138	0.0666964	1.21183	1.35919	0.40716	0.396406	2.32197
RS102	0.0150309	0.0111868	-0.0107658	0.0408276	0.182585	0.0534621	0.0593013	0.305869	2.21792	1.32623	-0.840379	5.27622
RS103	0.00763351	0.00756545	-0.00981246	0.0250795	0.106237	0.0532429	-0.0165416	0.229015	1.47851	1.80741	-2.68939	5.64641
RS104	0.139282	0.0674469	-0.0162509	0.294815	0.507184	0.104119	0.267084	0.747284	1.84687	0.503745	0.685232	3.00851
RS106	0.291254	0.0796337	0.086549	0.495959	1.06762	0.0995	0.811848	1.32339	3.91347	1.00781	1.32281	6.50413
RS110	0.25543	0.147218	-0.0840549	0.594915	0.583664	0.1343	0.273967	0.893361	1.33369	0.206966	0.856423	1.81095
RS111	0.282407	0.0753054	0.108753	0.456062	1.58785	0.168311	1.19973	1.97598	8.92781	2.3378	3.53684	14.3188
RS115	0.121203	0.0238945	0.0661024	0.176304	0.557157	0.0466924	0.449484	0.66483	2.56118	0.300991	1.8671	3.25527
RS116	0.0128726	0.0071099	-0.00393966	0.0296848	0.136432	0.0486576	0.0213747	0.251489	1.44599	0.97898	-0.868931	3.76091
RS117	0.0539386	0.0455211	-0.0510332	0.15891	0.568704	0.178991	0.155949	0.981459	5.99615	3.33775	-1.70072	13.693
RS118	0.0897974	0.0217122	0.0366696	0.142925	0.368128	0.0580454	0.226096	0.51016	1.50916	0.396321	0.539393	2.47892
RS119	0.436892	0.999826	-2.00959	2.88338	0.683876	0.721212	-1.08087	2.44862	1.07049	0.278012	0.390214	1.75076
RS121	0.144702	0.034624	0.0628293	0.226575	0.510264	0.0533119	0.384201	0.636326	1.79935	0.220812	1.27721	2.32148
RS123	0.0140545	0.00264903	0.00794585	0.0201632	0.074539	0.00476744	0.0635452	0.0855327	0.395322	0.0589733	0.259329	0.531315
RS124	0.355616	0.0601441	0.213398	0.497834	1.21741	0.07009	1.05167	1.38314	4.16763	0.691662	2.53211	5.80315
RS125	0.395852	0.206902	-0.0933933	0.885098	1.08301	0.175297	0.668502	1.49753	2.96302	1.68929	-1.03151	6.95755
RS127	0.0160316	0.00711841	-0.00138655	0.0334497	0.0897648	0.0121295	0.0600851	0.119445	0.502616	0.22227	-0.0412596	1.04649
RS128	0.0174163	0.0101678	-0.00662671	0.0414592	0.0540618	0.0117248	0.0263371	0.0817865	0.167813	0.0373895	0.0794011	0.256225
Spartan 1	0.115867	0.0661629	-0.0405833	0.272318	1.84068	0.448135	0.781008	2.90035	29.2412	19.5931	-17.0891	75.5714
AF28	0.0328865	0.0179818	-0.00857954	0.0743526	0.266387	0.0928621	0.0522463	0.480527	2.15778	1.33108	-0.911695	5.22726
